# Supplementary material for: KRAS and NRAS mutational gene profile of metastatic colorectal cancer patients in Jordan
Source: PLoS One. 2019 Dec 27;14(12):e0226473. doi: 10.1371/journal.pone.0226473 (PMC6934288; doi:10.1371/journal.pone.0226473)
Supplement: S1 Dataset — (XLSX) [file pone.0226473.s001.xlsx]

## Sheet: Sheet1
S No.	age range		Tumor site	Diagnosis	KRAS mutation	NRAS mutation
1	19	23	rt	Rt. Sided invasive poorly diff adeno ca	None	None
2	24	26	rt	colon, right colectomy, cecal mass, mod diff adeno ca	None	None
3	26	28	lt	sigmoid colon mod diff. adeno ca wt. mesenteric malignant mass & subserosal spread	c.35G>A(G12D) P-loop region of G domain exon 2,codon12	None
4	27	29	lt	neck,Rt. Side lymph node-lymph node wt.metastatic keratinizing squamous cell ca	None	None
5	28	29	lt	sigmoid colon-invasive mucinoud adeno ca	c.35G>A(G12D) P-loop region of G domain exon 2,codon12	None
6	28	30	rt	Left liver lobe-metastatic colonic adeno ca	c.38G>A(G13D) P-loop region of G domain exon2.codon13	None
7	33	35	rt	Abd.wall Bx-metastatic mod. To poorly diff. adeno ca compatable wt. colonic origion	c.35G>T(G12V)P-loop region of G domain exon2.codon12	None
8	33	36	lt	Left colon invasive mod. Diff. adeno ca	c.35G>T(G12V)P-loop region of G domain exon2.codon12	None
9	33	38	rt	Rt. Sided colon -invasive poorly diff adeno ca	None	None
10	33	36	Transverse	colon-colonic adeno ca wt. signet ring morphology	None	None
11	34	39	lt	retosigmoid colon-invasive mod diff colonic adeno ca	c.183 A>T (Q61H) / EXON3.CODON 61	None
12	36	39	lt	Sigmoid colon & rectum with para-aortic lymphnode-adeno ca of rectum wt. mucinous componant	c.436G>A(A146T) / exon4, codon146	None
13	36	39	Transverse	Colon mass bx- invasive mod diff. colonic ca	None	None
14	36	38	Transverse	ANAL MASS-Invasion by mucinous adeno ca	None	None
15	37	40	lt	Colonic bx-well diff adeno ca	c.35G>A(G12D) P-loop region of G domain exon 2,codon12	None
16	38	41	lt	Rectal bx- C/ W adeno ca	None	None
17	39	42	rt	terminal ileum, cecum-poorly diff adeno ca	c.38G>A(G13D) P-loop region of G domain exon2.codon13	None
18	40	43	lt	Sigmoid-mod diff adeno ca	c.35G>A(G12D) P-loop region of G domain exon 2,codon12	None
19	41	44	rt	Cecum terminal ileum-mod diff adeno ca	None	None
20	41	44	lt	MOD DIFF COLONIC TYPE ADENO CA	c.35G>A(G12D) P-loop region of G domain exon 2,codon12	None
21	41	44	rt	Hepatic flexure colonic mass-infiltrating mod diff adeno ca	c.35G>A(G12D) P-loop region of G domain exon 2,codon12	None
22	43	46	Transverse	Colonic bx-invasive poorly diff adeno ca wt. neuroendocrine diff	None	None
23	44	48	lt	Rectum -mod adeno ca	c.35G>A(G12D) P-loop region of G domain exon 2,codon12	None
24	44	48	rt	Rt. Side cecum poorly diff adeno ca	None	None
25	44	48	lt	Invasive well diff colonic adeno ca, sigmoid cecal tumor	c.35G>T(G12V)P-loop region of G domain exon2.codon12	None
26	44	48	lt	Retro sigmoid invasive low grade mucinous adeno ca	c.351 A>C (K117N) / Exon4, codon 117	None
27	45	49	lt	colonic Bx invasive mod diff colonic ca	None	None
28	45	49	rt	Terminal ileum& Rt. Colon:invasive mod diff adeno ca wt. extra mucin producing area	None	None
29	45	49	lt	Descending colon& sigmoid colon mod diff adeno ca	c.35 G>T (G12V) / P-loop region of G domain exon 2.codon12	None
30	45	49	lt	Anal canal & rectum invasive mod diff adeno ca	c.35 G>A (G12D) / P-loop region of G domain exon 2.codon12	None
31	45	49	rt	terminal ileum, cecum-poorly diff adeno ca with signet ring component	None	None
32	45	49	rt	CECAL bx- POORLY DIFF COLON ADENO CA	None	None
33	46	49	rt	Cecal tumor invasive mod diff colonic adeno ca	None	None
34	47	51	lt	Retrosigmoid junction mass mod diff adeno ca	c.38 G>A (G13D) P-loop region of G domain exon 2, codon13	None
35	47	51	rt	colonic mass invasive adeno ca wt. malignant spindle cell area most likely sarcomatiod ca	None	None
36	47	51	lt	Sigmoid colon adeno ca	c.35 G>A (G12D) / P-loop region of G domain exon 2.codon12	None
37	48	52	rt	Rt. Colonic mod diff colonic adeno ca	None	None
38	48	53	rt	Rt. Colon invasive colonic mucinous adeno ca	None	None
39	48	53	Transverse	Omental nodule colonic adeno ca , mets mod diff adeno ca	c.35 G>C (G12A) / P-loop region of G domain exon 2.codon12	None
40	48	53	lt	rectal mass superficial nature of the Bx/ severe dysplasia( intra epithelial carcinoma)	c.38 G>A (G13D) P-loop region of G domain exon 2, codon13	-----
41	48	53	rt	Rt. Colon ,poorly diff adeno ca	None	None
42	48	53	lt	Sigmoid colon bx,mod diff adeno ca	None	None
43	48	53	lt	Sigmoid colon,invasive mod. Diff colonic adeno ca	None	None
44	49	56	rt	Rt. Colon invasive colonic mucinous adeno ca	None	None
45	49	56	lt	Left colon invasive mod. Diff. adeno ca	None	None
46	49	56	lt	Retrosigmoid,invasive mod diff colon adeno ca	None	None
47	49	56	lt	Colon,invasive mod. Diff adeno ca	None	None
48	49	56	lt	Retro sigmoid tumor mod diff. adeno ca	None	None
49	49	56	lt	Sigmoid colon mass-synchronous mod diff adeno ca	None	None
50	49	56	lt	Colon mod. Diff. adeno ca	c.437 C>T (A146 V)/ CODON146.EXON4	-----------
51	50	55	rt	cecal tumor Bx soft tumor, moderatly to poorly diff. adeno ca wt. focal signet ring features	c.35 G>A (G12D) / P-loop region of G domain exon 2.codon12	----------
52	50	59	lt	Urinary bladder bx infilterating adeno ca wt. patient primary sigmoid ca	c.35 G>A (G12D) / P-loop region of G domain exon 2.codon12	---------
53	50	55	lt	Sigmoid mod. Diff. adeno ca	None	None
54	50	57	rt	Mucinous adeno ca of right colon	None	None
55	50	58	lt	Sigmoid colonic mucinous diff. adeno ca	None	None
56	50	59	rt	Cecal mass features consist with adeno ca well to mod. Diff	c.35 G>T (G12V) / P-loop region of G domain exon 2.codon12	---------
57	50	58	lt	Mod. Diff. colonic adeno ca	None	None
58	50	56	rt	Appendix & omentum bx ( mets adeno ca)	None	None
59	51	57	lt	Mod diff. colonic adeno ca	c.35 G>A (G12D) / P-loop region of G domain exon 2.codon12	---------
60	51	56	Transverse	Colon mod. Diff. adeno ca	c.34 G>T ( G12C) / P-loop region of G DOMAIN EXON 2.CODON13	---------
61	51	54	rt	Colon mod. Diff adeno ca	c.38 G>A (G13D) P-loop region of G domain exon 2, codon13	------
62	51	55	lt	Colonic adeno ca ( low grade well diff to mod diff )	None	c.35 G>T (G12V) / P-loop region of theG domain EXON2 CODON12
63	51	56	lt	Anal mass & sigmoid colon mod diff adeno ca	c.35 G>A (G12D) / EXON 2.codon 12	None
64	51	55	rt	Cecal & ascending colon, invasive mod diff adeno ca	C.34 G>A (G12S) / Exon 2.codon 12	------------------------------
65	51	54	lt	Mod diff adeno ca	None	None
66	51	56	rt	Mod diff adeno ca	c.35 G>A ( G12D) / EXON2.CODON12	---------------------------------
67	51	56	lt	Mod diff adeno ca with focal mucinous	c.34 G>A (G12S) / Exon 2.codon 12	-----------------------
68	52	55	lt	Mod diff adeno ca	c.35 G>T (G12V) / Exon 2.codon12	-------------------------------
69	52	56	lt	Mod diff adeno ca	None	None
70	52	56	lt	Invasive mod diff adeno ca	c.436 G>A (A146T) / Exon 4.codon146	--------------------------------
71	52	56	rt	LIVER mets from colon	c.35 G>C (G12A) / Exon 2.codon 12	---------------------------
72	52	56	rt	Invasive mod diff adeno ca	None	None
73	53	56	rt	Mod diff adeno ca mets to liver	None	None
74	53	54	Transverse	Mod diff adeno ca in colon	None	None
75	53	58	lt	Mod diff adeno ca	None	None
76	53	56	lt	Invasive mod diff adeno ca	c.34 G>A (G12S) / Exon2,p-loop region of G domain)	--------------------------
77	54	56	lt	Invasive mod diff colonic adeno ca	None	None
78	54	58	lt	Mod diff adeno ca	c.351 A>C (K117N) / Exon4, codon 117	-------------------------------
79	54	58	Transverse	Carcinoma in situ in colon	None	None
80	54	59	lt	Mets adeno ca from colon	c.35 G>T (G12V) / Exon2.codon 12	------------------------------
81	54	57	lt	Signet ring cell adeno ca	None	None
82	54	59	lt	Mod diff adeno ca	c.35 G>T (G12V) / Exon2, codon 12	----------------------------
83	54	58	lt	Mod diff adeno ca of the colon	None	c.182 A>G (Q61R) Exon 3.codon 61
84	54	57	lt	Mod diff. adeno ca	None	None
85	54	58	lt	Mod diff adeno ca	None	None
86	54	56	lt	MOD Diff. adeno ca	None	None
87	55	56	lt	Mets. Adeno ca of colonic origion	c.38 G>A (G13D) P-loop region of G domain exon 2, codon13	None
88	55	58	rt	Mod Diff.colon adeno ca with 10%mucinous componant	c.351 A>T(K117N)CODON117,EXON4 & c.437C>T(A146V)EXON4,CODON146	None
89	55	57	rt	Mod diff. adeno ca	c.35 G>A(G12D) / EXON 2.CODON12	None
90	55	57	lt	Infiltrating mod diff adeno ca	None	None
91	56	59	lt	Stage II adeno carcinoma	None	None
92	56	58	lt	Adeno carcinoma of a sigmoid colon	None	None
93	56	57	Transverse	Invasive mod diff adeno ca	c.35 G>A (G12D) EXON2.CODON12	None
94	56	60	lt	Infiltrating adeno carinoma	c.436 G>A (A146T) / Exon 4.codon146	None
95	56	60	rt	Invasive mixed mucinous and signet ring	None	None
96	57	61	lt	Intramucosal carcinoma	None	None
97	57	61	lt	Adeno carcinoma poorly diff.	None	None
98	57	59	rt	colon mass, invasive mod. Diff mucinouas adeno ca	c.35 G>T (G12V) / Exon2.codon 12	None
99	57	62	lt	Rectal mass bx-invasive poorly adeno ca	None	None
100	58	62	rt	Rt. Colonic mass- mod diff adeno ca	c.436 G>A (A146T) / Exon 4.codon146	None
101	58	64	lt	Invasive adeno carcinoma	c.35 G>A (G12D) / Exon2.codon 12	None
102	58	64	lt	case of colorectal ca	positive (KRAS p.gly12cys (c.34G>T))	No Need
103	58	65	lt	case of colorectal ca	Positive( KRAS p.Gly 12 Asp (c.35G>A))	No Need
104	58	63	lt & rt	case of colorectal ca	positive (KRAS p.gly12val (c.35G>T))	no need
105	58	62	lt	case of colorectal ca	Negative	Negative
106	59	63	lt	case of colorectal ca	Negative	negative
107	59	66	lt	case of colorectal ca	Negative	Negative
108	59	64	lt	case of colorectal ca	positive (KRAS p.gly12val (c.35G>T))	No Need
109	59	64	rt	case of colorectal ca	Negative	Negative
110	59	66	rt	case of colorectal ca	Negative	positive ( NRAS p.Gln 61Leu (c.182 A>T))
111	59	68	rt	case of colorectal ca	Negative	Negative
112	59	68	rt	case of colorectal ca	Positive KRAS p> Gly 12 Asp (c.35G>A))	No Need
113	59	63	lt	case of colorectal ca	positive KRAS p.Gly 12 Ala (c.35 G>c))	No Need
114	59	68	lt	case of colorectal ca	Negative	Negative
115	59	69	rt	case of colorectal ca	Positive( KRAS p.Gly 12 Asp (c.35G>A))	No Need
116	59	68	rt	case of colorectal ca	NEGATIVE	NEGATIVE
117	60	67	lt	case of colorectal ca	Negative	Negative
118	60	69	lt	case of colorectal ca	Positive (KRAS p. Gly12Val (c.35 G>T))	No Need
119	60	68	rt	case of colorectal ca	Positive( KRAS p.Gly 12 Asp (c.35G>A))	No Need
120	60	67	rt	case of colorectal ca	Positive( KRAS p.Gly 12 Asp (c.35G>A))	No Need
121	60	67	lt	case of colorectal ca	Negative	Negative
122	61	68	rt	case of colorectal ca	positive (KRAS p.gly12Asp (c.35 G>A))	No Need
123	61	68	rt	case of colorectal ca	Negative	Negative
124	61	68	lt	case of colorectal ca	Negative	Negative
125	61	68	rt	case of colorectal ca	Negative	Negative
126	61	68	lt	case of colorectal ca	Negative	Negative
127	61	67	lt	case of colorectal ca	positive (KRAS p.gly12cys (c.34G>T))	No Need
128	61	69	lt	case of colorectal ca	positive (KRAS p.ALA146Thr (c.436G>A))	No Need
129	61	67	rt	case of colorectal ca	Positive( KRAS p.Gly 12 Asp (c.35G>A))	No Need
130	61	67	lt	case of colorectal ca	Negative	Negative
131	61	67	rt	case of colorectal ca	positive (KRAS P.Gly 13 Asp (c.38 G>A))	No Need
132	61	68	lt	case of colorectal ca	Positive( KRAS p.Gly 12 Asp (c.35G>A))	No Need
133	62	68	lt	case of colorectal ca	Negative	Negative
134	62	68	lt	case of colorectal ca	p.Gly13Asp(c.38G>A)+ p.Glin61 Arg (c.182A>G)	No Need
135	62	69	rt	case of colorectal ca	Positive (KRAS p. Gly12Val (c.35 G>T))	No Need
136	62	69	lt	case of colorectal ca	Negative	Negative
137	62	67	lt	case of colorectal ca	P.Lys117Asn(c.351A>C)	No Need
138	62	67	lt	case of colorectal ca	Negative	Negative
139	62	68	lt	case of colorectal ca	positive (KRAS p.gly12Asp (c.35 G>A))	No Need
140	62	64	rt	case of colorectal ca	Negative	Negative
141	63	68	lt	case of colorectal ca	Negative	Negative
142	63	66	lt	case of colorectal ca	Negative	positive ( NRAS p.Gly 13Arg (c.37 G>C))
143	64	65	rt	case of colorectal ca	Negative	Negative
144	64	66	rt	case of colorectal ca	Positive (KRAS p. Gly12Val (c.35 G>T))	No Need
145	64	67	lt	case of colorectal ca	Positive (KRAS p. Gly12Val (c.35 G>T))	No Need
146	64	67	lt	case of colorectal ca	Negative	Negative
147	64	69	rt	case of colorectal ca	positive (KRAS P.Gly 13 Asp (c.38 G>A))	No Need
148	64	67	lt	case of colorectal ca	positive (KRAS P.Gly 13 Asp (c.38 G>A))	No Need
149	64	68	lt	case of colorectal ca	positive (KRAS P.Gly 12Ser (c.34G>A))	No Need
150	65	69	lt	case of colorectal ca	Negative	positive ( NRAS p.Gly 13Asp(c.38 G>A))
151	65	69	rt	case of colorectal ca	positive (KRAS P.Gly 13 Asp (c.38 G>A))	No Need
152	66	67	lt	case of colorectal ca	Negative	Negative
153	66	69	rt	case of colorectal ca	Positive( KRAS p.Gly 12 Asp (c.35G>A))	No Need
154	66	68	lt	case of colorectal ca	Negative	Negative
155	67	69	lt	case of colorectal ca	Negative	Negative
156	67	68	lt	case of colorectal ca	Negative	Negative
157	67	69	lt	case of colorectal ca	Negative	Negative
158	67	70	lt	case of colorectal ca	Positive (KRAS p. Gly12Val (c.35 G>T))	No Need
159	67	70	rt & transverse	case of colorectal ca	Positive (KRAS p. Gly12Val (c.35 G>T))	No Need
160	67	73	lt	case of colorectal ca	Positive( KRAS p.Gly 12 Asp (c.35G>A))	No Need
161	67	72	lt	case of colorectal ca	Negative	Negative
162	67	73	rt	case of colorectal ca	Positive( KRAS p.Gly 12 Asp (c.35G>A))	No Need
163	68	73	lt	case of colorectal ca	Positive (KRAS p. Gly12Val (c.35 G>T))	No Need
164	68	74	lt	case of colorectal ca	Negative	No Need
165	68	75	lt	case of colorectal ca	Positive (KRAS p. Gly12Cys (c. 34G>T))	No need
166	68	73	lt	case of colorectal ca	Negative	Negative
167	68	75	lt	case of colorectal ca	Negative	Negative
168	69	72	rt	case of colorectal ca	Negative	Negative
169	69	74	lt	case of colorectal ca	Positive (KRAS p. Gly12Val (c. 35G>T))	No need
170	69	76	lt	case of colorectal ca	negative	Negative
171	69	74	lt	case of colorectal ca	negative	Negative
172	70	77	lt	case of colorectal ca	negative	Negative
173	70	77	rectosigmoid	case of colorectal ca	Negative	Not requested
174	70	76	rectosigmoid	case of colorectal ca	Negative	Not requested
175	70	78	rectosigmoid	case of colorectal ca	Negative	Not requested
176	70	73	rt	case of colorectal ca	Negative	Not requested
177	71	74	rectal	case of colorectal ca	Negative	Not requested
178	71	76	rt	case of colorectal ca	Negative	Not requested
179	71	75	rectal	case of colorectal ca	Negative	Not requested
180	71	75	rt	case of colorectal ca	Positive G12D	Not requested
181	71	76	sigmoid	case of colorectal ca	Negative	Not requested
182	72	75	rt	case of colorectal ca	Negative	Not requested
183	72	77	rectal	case of colorectal ca	Negative	Not requested
184	72	78	rectal	case of colorectal ca	Negative	Not requested
185	72	78	sigmoid	case of colorectal ca	Negative	Not requested
186	73	79	rt	case of colorectal ca	Negative	Not requested
187	73	76	rt	case of colorectal ca	Negative	Not requested
188	73	79	lt	case of colorectal ca	Negative	Not requested
189	73	76	rectal	case of colorectal ca	Negative	Not requested
190	73	79	rt	case of colorectal ca	Negative	Not requested
191	74	77	rectal	case of colorectal ca	Negative	Not requested
192	74	79	rt	case of colorectal ca	Negative	Not requested
193	74	78	lt	case of colorectal ca	Negative	Not requested
194	74	79	rectal	case of colorectal ca	Positive G12D	Not requested
195	74	79	rt	case of colorectal ca	Negative	Not requested
196	74	75	rectal	case of colorectal ca	Negative	Not requested
197	75	76	rectal	case of colorectal ca	Negative	Not requested
198	75	77	rectal	case of colorectal ca	Negative	Not requested
199	75	78	sigmoid	case of colorectal ca	Negative	Not requested
200	76	79	rectal	case of colorectal ca	Positive G12D	Not requested
201	76	79	rectal	case of colorectal ca	Negative	Not requested
202	76	80	rectal	case of colorectal ca	Positive G13D	Not requested
203	76	81	lt	case of colorectal ca	Negative	Not requested
204	77	83	rectal	case of colorectal ca	Negative	Not requested
205	77	81	rt	case of colorectal ca	Negative	Not requested
206	77	83	sigmoid	case of colorectal ca	Negative	Not requested
207	78	82	transverse	case of colorectal ca	Positive G12D	Not requested
208	79	85	rt	case of colorectal ca	Negative	Not requested
209	81	88	lt	case of colorectal ca	Negative	Not requested
210	83	86	rectal	case of colorectal ca	Positive G12D	Not requested
